# Supplementary material for: Phenolics from Chrozophora oblongifolia Aerial Parts as Inhibitors of α-Glucosidases and Advanced Glycation End Products: In-Vitro Assessment, Molecular Docking and Dynamics Studies
Source: Biology (Basel). 2022 May 17;11(5):762. doi: 10.3390/biology11050762 (PMC9139161; doi:10.3390/biology11050762)
Supplement: Supplementary file 1 [file biology-11-00762-s001.zip]

Archive with 1 entries (1 files):
- biology-1676716-supplementary.pdf
